# Supplementary material for: Lacrimal gland mucoepidermoid carcinoma with contralateral eye and systemic metastasis: A rare case report and review of the literature
Source: Front Oncol. 2023 Mar 9;13:1131587. doi: 10.3389/fonc.2023.1131587 (PMC10034102; doi:10.3389/fonc.2023.1131587)
Supplement: Supplementary file 1 [file Table_1.xlsx]

## Sheet: Sheet1
Table 1. All known cases of lacrimal gland mucoepidermoid carcimoma
Case	Author	Age(years),sex	Laterality	Main symptoms	Histological diagnosis	Treatment	Follow-up
1	Topilow et al.(1)	76,F	Right	Proptosis,diplopia	Intermediate to high-grade MEC ex pleomorphic adenoma	Incomplete excision;RT	Alive and well after 5 months
2	Von Holstein et al.(2)	73,M	Left	Lacrimal gland mass,upper eyelid swelling	Low-grade MEC	Complete excision	Alive and well after 5 years
3	Hwang et al.(3)	79,F	Left	Ptosis,eyelid swelling	High-grade MEC	Exenteration;RT	Died of parotid metastasis after 27 months
4	Gedar Totuk et al.(4)	15,M	Right	Painless upper eyelid mass,globe displacement,diplopia	Low-grade MEC	Complete excision	Alive and well after 2 years
5	Daniel et al.(5)	62,F	Left	Proptosis with intermittent pain	High-grade MEC ex pleomorphic adenoma	Complete excision	Recurrence after 2.5 years
6	Alfin et al.(6)	60,M	Right	Rapidly growing mass with pain,tearing,redness,reduced visual acuity	High-grade MEC	Exenteration	Alive and well after 15 months
7	Makino et al.(7)	47,F	Right	Painless periorbital swelling	Low-grade MEC	Gross total resection	-
8	Khademi et al.(8)	55,F	Right	Proptosis,swelling with intermitten pain	High-grade MEC	Complete excision;RT	Alive and well after 12 months
9	Char et al.(9)	25,F	Right	Painless lacrimal gland mass	Low-grade MEC	Conplete resection	-
10	Fasina et al.(10)	46,M	Right	-	High-grade MEC	Exenteration;adjuvant treatment not completed	Died of metastasis
11		32,F	Left	-	High-grade MEC	Orbitotomy	Alive and well after 6 months
12		18,M	Left	-	Low-grade MEC	Orbitotomy	Alive and well after 58.7 months
13		17,F	Left	-	Low-grade MEC	Orbitotomy;adjuvant treatment	Alive and well after 58.7 months
14		38,F	Left	Proptosis,orbital mass	Low-grade MEC	Orbitotomy	Alive and well after 58.7 months
15	Santos et al.(11)	70,M	Right	Painful mass,proptosis,globe displacement,swelling,reduced visual acuity,choroidal folds	Low-grade MEC	Exenteration, maxillectomy and ethmoidectomy; RT,CT	Died of brain metastasis after 2 years
16		58,F	Left	Painful mass,proptosis,globe displacement,swelling,reduced visual acuity,choroidal folds	Low-grade MEC	Complete resection;RT	Alive and well after 5 years
17	Sun et al.(12)	67,M	Left	Lacrimal gland mass,tearing,reduced visual acuity,proptosis,restricted eye movement	High-grade MEC	Exenteration;RT,CT	Died of local recurrence and lung metastasis after 6 months
18		56,F	Left	Lacrimal gland mass,proptosis,restricted eye movement	Low-grade MEC	Complete resection	Alive and well after 45 months
19		50,M	Right	Lacrimal gland mass	High-grade MEC	Complete resection;RT	Died of brain metastasis after 10 months
20		18,F	Left	Upper eyelid mass,proptosis	Low-grade MEC	Complete resection;RT	Alive and well after 56 months
21		72,F	Left	Asymptomatic	High-grade MEC	Complete resection;RT	Alive and well after 11 months
22		55,F	Right	Lacrimal gland mass	Low-grade MEC	Complete resection	Alive and well after 1 month
23	Alkatan et al.(13)	-,M	Right	Proptosis,globe displacement,restricted eye movement,dryness	Low-grade MEC	Orbitotomy	-
24	Chawla et al.(14)	72,M	Right	Painful proptosis	MEC	-	-
25	Hornblass(15)	76,F	Right	Orbital mass	High-grade MEC	Complete resection	Recurrence and brain metastasis after 1 month,then RT, CT; eventually alive with intracranial tumor after 10 months
26	Lisman(15)	53,M	Left	Painless proptosis	High-grade MEC	Complete resection	Lymph node and parotid gland metastases after 6 months, then total parotidectomy and lymph nodes excision with incomplete RT; eventually died of lung metastasis after 10 months
27	Custer(15)	71,F	Right	Recurrent orbital mass	Intermediate grade MEC	Complete resection	Alive and well after 3.5 years
28	Kroll(15)	79,M	Left	Proptosis,lid swelling,diplopia	High-grade MEC with pelvis and lung metastasis	Incisional biopsy;RT	Died of clavicle and ribs metastases after 6 months
29	Tanenbaum(15)	37,M	Right	Periocular pain,lid swelling	High-grade MEC	Translid biopsy first,then exenteration,craniotomy and orbitectomy;RT	Alive after 1 year
30	Levin et al.(16)	62,F	Left	Photophobia,proptosis	Intermediate grade MEC	Complete resection;RT	Alive after 17 months
31	Sofinski et al.(17)	12,F	Left	Painless proptosis,globe displacement,intermitten diplopia,ptosis,reduced visual acuity	Low-grade MEC	Complete resection	Alive after 2 years
32	Jain et al.(18)	45,F	-	Proptosis	-	Complete resection	Alive
33	Ashton(19)	29,F	-	-	High-grade MEC	Complete resection	Alive after 6 months
34		41,F	-	-	Low-grade MEC	Complete resection	Alive after 10 years
35	Byers et al.(20)	28,M	-	-	Low-grade MEC	Orbitotomy	Alive after 2 years
36		33,F	-	-	Low-grade MEC	Orbitotomy	Died of other causes without tumors after 21 years
37		62,F	-	-	High-grade MEC	Exenteration+RT	Died after 39 months
38	Henderson(15)	59,F	-	Proptosis	Initial low-grade MEC,recurred high-grade MEC	Transcranial orbitotomy first;then repeat orbitotomy	Died after 6 months
39	Wagoner et al.(21)	72,F	-	-	High-grade MEC	Biopsy first;then exenteration	Alive after 4 years
40		32,M	-	-	Low-grade MEC	Biopsy first;then exenteration	Alive after 1 year
41	Malhorta et al.(22)	44,M	Left	Upper eyelid mass,pain,redness,ptosis	-	Orbitotomy	-
42	Gandhewar et al.(23)	35,M	Right	Proptosis,dioplopia,pain,photophobia,tearing	-	Complete resection	-
43	Lawton et al.(24)	62,M	Right	Temporal pain radiating to the right superior brow and toward the right ear,upper eyelid swelling	High-grade MEC	Incisional biopsy	Died after 3 weeks
44	Pulitzer et al.(25)	38,F	Left	Asymptomatic	Oxyphilic variant	Complete resection	Alive after 1 year
45	Paulino et al.(26)	54,M	-	-	High-grade MEC	-	-
46		55,M	Left	-	High-grade MEC	Enucleation and craniofacial resection;RT	Recerrence after 12 years
47		49,M	Left	-	High-grade MEC	Preoperative CT;then exenteration and maxillectomy	-
Abbreviations: M,male; F,female; MEC,mucoepidermoid carcinoma; RT,radiotherapy; CT,chemotherapy
1.Topilow NJ, Stevens SM, Chen Y, Patel U, Dubovy SR, Johnson TE. A rare case of mucoepidermoid carcinoma ex pleomorphic adenoma of the lacrimal gland. Orbit (2021) 1-5. doi:10.1080/01676830.2021.1998916 2.Von Holstein SL, Fehr A, Heegaard S, Therkildsen MH, Stenman G. CRTC1-MAML2 gene fusion in mucoepidermoid carcinoma of the lacrimal gland. Oncol Rep (2012) 27: 1413-1416. doi:10.3892/or.2012.16…
